# Supplementary material for: RNA sequencing of glioblastoma tissue slice cultures reveals the effects of treatment at the transcriptional level
Source: FEBS Open Bio. 2021 Dec 29;12(2):480–93. doi: 10.1002/2211-5463.13353 (PMC8804611; doi:10.1002/2211-5463.13353)
Supplement: Supplementary file 5 — Table S1. Summarized data of the patient cohort. [file FEB4-12-480-s006.xlsx]

## Sheet: Patients
Supplementary Table S1: Summary of the patient cohort
Patient ID	Sex	Age	MGMT	PFS [months]	PFS [group]	OS [months]	OS [group]
01	M	67	positive	4.5	≤ 7	6	≤ 10
02	W	69	positive	5.5	≤ 7	16.5	> 15
03	W	86	positive	0.25	≤ 7	0.25	≤ 10
04	M	74	positive	-	> 12	32	> 24
05	W	64	positive	6	≤ 7	15.5	> 15
06	M	70	positive	7.5	> 7	9	≤ 10
07	M	54	positive	4.4	≤ 7	7.5	≤ 10
08	M	42	negative	NA	NA	NA	NA
09	M	84	positive	-	NA	5.5	≤ 10
10	M	56	negative	5.5	≤ 7	13	> 10
11	M	52	negative	10	> 7	15.5	> 15
12	M	77	negative	11.5	> 7	17.5	> 15
13	M	76	positive	NA	NA	8	≤ 10
14	W	74	positive	15	> 12	19.6	> 15
15	M	65	positive	32.5	> 12	52.4	> 24
16	M	77	negative	NA	NA	9.5	≤ 10
17	M	78	negative	6	≤ 7	7	≤ 10
18	W	81	negative	8	> 7	17	> 15
19	M	74	positive	-	> 12	35.5	> 24
20	M	75	negative	7.5	> 7	14.5	> 10
21	W	50	negative	NA	NA	NA	NA
22	W	68	negative	6	≤ 7	20.5	> 15
23	W	77	NA	NA	NA	0.3	≤ 10
24	M	59	NA	NA	NA	NA	NA
25	W	79	positive	5	≤ 7	10	≤ 10
