# Supplementary material for: RNA sequencing of glioblastoma tissue slice cultures reveals the effects of treatment at the transcriptional level
Source: FEBS Open Bio. 2021 Dec 29;12(2):480–93. doi: 10.1002/2211-5463.13353 (PMC8804611; doi:10.1002/2211-5463.13353)
Supplement: Supplementary file 6 — Table S2. Numbers of analyzed images per condition and experiment. [file FEB4-12-480-s004.xlsx]

## Sheet: S_T2_Image numbers
Supplementary Table S2: Numbers of analyzed images per condition and experiment
Experiment	Condition	Number of analyzed images
Ki67	untreated	594
	TMZ+4Gy	638
TUNEL	untreated	241
	TMZ+4Gy	305
