# Supplementary material for: RNA sequencing of glioblastoma tissue slice cultures reveals the effects of treatment at the transcriptional level
Source: FEBS Open Bio. 2021 Dec 29;12(2):480–93. doi: 10.1002/2211-5463.13353 (PMC8804611; doi:10.1002/2211-5463.13353)
Supplement: Supplementary file 7 — Table S3. References used for FastQ Screen. [file FEB4-12-480-s005.xlsx]

## Sheet: DGEA
Supplementary Table S3: References used for FastQ Screen
Reference	Source
Adapter sequences	https://github.com/csf-ngs/fastqc/blob/master/Contaminants/contaminant_list.txt
Bacteria	ftp://ftp.ncbi.nih.gov/genomes/refseq/bacteria/, Oct 2014
H_MT	human mitochondrial reference sequence in GRCh37/hg19
H_rRNA (human ribosomal RNA sequences)	NR_003286.1 (18S), NT_003287.1 (28S), NR_003285.2(5.8S), V00589.1 (5S), NC_012920.1: gi|251831106:1671-3229 (MT 16S) and NC_012920.1: gi|251831106:648-1601 (MT 12S)
H_tRNA (human transfer RNA sequences)	http://gtrnadb.ucsc.edu/genomes/eukaryota/Hsapi19/hg19-tRNAs.fa
Human genome	GRCh37/hg19, reference chromosomes only
mirBase	miRNA sequences from mirBase v21
Mouse genome	UCSC/mm10
PhiX	gi|9626q372|ref|NC\_001422.1| Enterobacteria phage phiX174 sensu lato, complete genome
RNAmmer (predicted rRNA sequences)	http://www.cbs.dtu.dk/services/RNAmmer/, v1.2
UniVec Core	ftp://ftp.ncbi.nlm.nih.gov/pub/UniVec/UniVec_Core build 8.0, May 2015
Viruses	ftp://ftp.ncbi.nlm.nih.gov/genomes/refseq/viral/, March 2014
Yeast	genome assembly SacCer3
