# Supplementary material for: RNA sequencing of glioblastoma tissue slice cultures reveals the effects of treatment at the transcriptional level
Source: FEBS Open Bio. 2021 Dec 29;12(2):480–93. doi: 10.1002/2211-5463.13353 (PMC8804611; doi:10.1002/2211-5463.13353)
Supplement: Supplementary file 8 — Table S4. Complete list of significantly DEGs (FDR < 0.05) between treated and untreated samples. [file FEB4-12-480-s003.xlsx]

## Sheet: DGEA
Supplementary Table S4: Significantly differentially expressed genes (FDR < 0.05) between treated and untreated samples
ENSEMBL ID	Gene symbol	Log2-fold-change	Log2-fold-change (standard error)	P-value	Adjusted p-value	Mean expression for treated group	Mean expression untreated group	Description
ENSG00000124762.13	CDKN1A	1.063	0.083	2.715e-38	1.42e-12	15594.5	5655.66	cyclin dependent kinase inhibitor 1A [Source:HGNC Symbol;Acc:HGNC:1784]
ENSG00000130513.6	GDF15	0.712	0.089	1.247e-16	1.42e-12	1493.41	546.344	growth differentiation factor 15 [Source:HGNC Symbol;Acc:HGNC:30142]
ENSG00000161513.12	FDXR	0.745	0.083	1.408e-19	1.42e-12	1194.43	563.601	ferredoxin reductase [Source:HGNC Symbol;Acc:HGNC:3642]
ENSG00000162783.10	IER5	0.466	0.051	1.185e-19	1.42e-12	1903.47	1335.8	immediate early response 5 [Source:HGNC Symbol;Acc:HGNC:5393]
ENSG00000181026.15	AEN	0.668	0.066	7.746e-24	1.42e-12	2683.53	1479.03	apoptosis enhancing nuclease [Source:HGNC Symbol;Acc:HGNC:25722]
ENSG00000173535.14	TNFRSF10C	0.655	0.084	3.594e-15	3.549e-12	386.624	160.795	TNF receptor superfamily member 10c [Source:HGNC Symbol;Acc:HGNC:11906]
ENSG00000131080.15	EDA2R	0.643	0.088	6.264e-14	6.692e-11	1163.55	568.019	ectodysplasin A2 receptor [Source:HGNC Symbol;Acc:HGNC:17756]
ENSG00000286811.1	AL353138.1	0.637	0.089	7.876e-14	7.453e-11	294.026	118.284	novel transcript
ENSG00000120889.13	TNFRSF10B	0.564	0.077	1.921e-13	1.68e-10	4953.02	2989.82	TNF receptor superfamily member 10b [Source:HGNC Symbol;Acc:HGNC:11905]
ENSG00000234546.4	LNCTAM34A	0.614	0.085	3.279e-13	2.655e-10	161.467	91.481	long non coding transcriptional activator of miR34a [Source:HGNC Symbol;Acc:HGNC:52548]
ENSG00000134574.11	DDB2	0.601	0.085	5.332e-13	4.02e-10	2969.71	2049.91	damage specific DNA binding protein 2 [Source:HGNC Symbol;Acc:HGNC:2718]
ENSG00000256325.1	AC025423.1	0.581	0.086	2.66e-12	1.991e-09	128.53	199.237	novel transcript
ENSG00000235890.2	TSPEAR-AS1	0.523	0.083	1.154e-11	8.576e-09	60.536	14.426	TSPEAR antisense RNA 1 [Source:HGNC Symbol;Acc:HGNC:1271]
ENSG00000105327.17	BBC3	0.584	0.087	1.323e-11	9.196e-09	480.42	228.414	BCL2 binding component 3 [Source:HGNC Symbol;Acc:HGNC:17868]
ENSG00000163071.11	SPATA18	0.589	0.089	2.051e-11	1.36e-08	677.334	257.039	spermatogenesis associated 18 [Source:HGNC Symbol;Acc:HGNC:29579]
ENSG00000135679.25	MDM2	0.542	0.087	1.268e-10	8.628e-08	32552.6	25101.8	MDM2 proto-oncogene [Source:HGNC Symbol;Acc:HGNC:6973]
ENSG00000162643.13	WDR63	0.554	0.089	1.619e-10	1.05e-07	228.849	110.244	WD repeat domain 63 [Source:HGNC Symbol;Acc:HGNC:30711]
ENSG00000244694.7	PTCHD4	0.536	0.088	5.165e-10	3.352e-07	913.479	365.831	patched domain containing 4 [Source:HGNC Symbol;Acc:HGNC:21345]
ENSG00000167992.13	VWCE	0.539	0.089	6.114e-10	3.79e-07	674.663	303.824	von Willebrand factor C and EGF domains [Source:HGNC Symbol;Acc:HGNC:26487]
ENSG00000132274.16	TRIM22	0.46	0.075	7.628e-10	4.542e-07	4648.41	2953.44	tripartite motif containing 22 [Source:HGNC Symbol;Acc:HGNC:16379]
ENSG00000215458.8	AATBC	0.525	0.089	8.551e-10	4.877e-07	68.019	34.806	apoptosis associated transcript in bladder cancer [Source:HGNC Symbol;Acc:HGNC:51526]
ENSG00000154767.14	XPC	0.406	0.067	1.069e-09	5.886e-07	3775.6	2661.97	XPC complex subunit, DNA damage recognition and repair factor [Source:HGNC Symbol;Acc:HGNC:12816]
ENSG00000087088.20	BAX	0.461	0.077	1.913e-09	1.037e-06	2523.64	1610.45	BCL2 associated X, apoptosis regulator [Source:HGNC Symbol;Acc:HGNC:959]
ENSG00000253878.5	AC087752.3	0.484	0.082	2.779e-09	1.47e-06	92.692	61.318	novel transcript
ENSG00000273703.1	HIST1H2BM	-0.432	0.085	7.219e-09	3.845e-06	38.697	92.674	histone cluster 1 H2B family member m [Source:HGNC Symbol;Acc:HGNC:4750]
ENSG00000100298.15	APOBEC3H	0.508	0.089	9.02e-09	4.67e-06	24.76	12.266	apolipoprotein B mRNA editing enzyme catalytic subunit 3H [Source:HGNC Symbol;Acc:HGNC:24100]
ENSG00000197153.4	HIST1H3J	-0.446	0.086	1.025e-08	5.141e-06	74.741	187.275	histone cluster 1 H3 family member j [Source:HGNC Symbol;Acc:HGNC:4774]
ENSG00000228709.1	LINC02575	0.493	0.088	2.381e-08	1.201e-05	31.848	11.428	long intergenic non-protein coding RNA 2575 [Source:HGNC Symbol;Acc:HGNC:53747]
ENSG00000176912.4	TYMSOS	0.476	0.086	2.626e-08	1.285e-05	156.973	89.667	TYMS opposite strand [Source:HGNC Symbol;Acc:HGNC:29553]
ENSG00000170836.11	PPM1D	0.334	0.06	2.868e-08	1.363e-05	1242.31	901.701	protein phosphatase, Mg2+/Mn2+ dependent 1D [Source:HGNC Symbol;Acc:HGNC:9277]
ENSG00000286116.1	AL157394.2	0.45	0.082	3.33e-08	1.543e-05	46.43	29.691	FAS antisense RNA 1
ENSG00000276180.1	HIST1H4I	-0.466	0.088	4.906e-08	2.245e-05	85.866	141.975	histone cluster 1 H4 family member i [Source:HGNC Symbol;Acc:HGNC:4793]
ENSG00000172667.11	ZMAT3	0.405	0.075	5.209e-08	2.318e-05	5975.78	4168.85	zinc finger matrin-type 3 [Source:HGNC Symbol;Acc:HGNC:29983]
ENSG00000274162.1	SNX18P1Y	0.415	0.078	1.24e-07	5.589e-05	24.391	9.104	sorting nexin 18 pseudogene 1, Y-linked [Source:HGNC Symbol;Acc:HGNC:38442]
ENSG00000184357.4	HIST1H1B	-0.404	0.088	2.443e-07	0.0001106	863.556	1564.07	histone cluster 1 H1 family member b [Source:HGNC Symbol;Acc:HGNC:4719]
ENSG00000162490.7	DRAXIN	0.411	0.082	3.267e-07	0.0001459	3299.01	2524.23	dorsal inhibitory axon guidance protein [Source:HGNC Symbol;Acc:HGNC:25054]
ENSG00000225511.7	LINC00475	0.409	0.089	4.268e-07	0.0001879	138.266	113.529	long intergenic non-protein coding RNA 475 [Source:HGNC Symbol;Acc:HGNC:23569]
ENSG00000125965.9	GDF5	0.439	0.089	4.474e-07	0.0001922	72.593	45.908	growth differentiation factor 5 [Source:HGNC Symbol;Acc:HGNC:4220]
ENSG00000276368.1	HIST1H2AJ	-0.361	0.084	9.157e-07	0.0003971	82.542	180.865	histone cluster 1 H2A family member j [Source:HGNC Symbol;Acc:HGNC:4727]
ENSG00000130766.5	SESN2	0.408	0.085	1.468e-06	0.0006352	2775.03	1691.82	sestrin 2 [Source:HGNC Symbol;Acc:HGNC:20746]
ENSG00000185130.5	HIST1H2BL	-0.403	0.089	2.149e-06	0.0009243	98.673	179.784	histone cluster 1 H2B family member l [Source:HGNC Symbol;Acc:HGNC:4748]
ENSG00000048392.11	RRM2B	0.398	0.086	2.707e-06	0.001103	3651.14	2155.58	ribonucleotide reductase regulatory TP53 inducible subunit M2B [Source:HGNC Symbol;Acc:HGNC:17296]
ENSG00000228526.7	MIR34AHG	0.398	0.086	2.664e-06	0.001103	2008.35	1354.94	MIR34A host gene [Source:HGNC Symbol;Acc:HGNC:51913]
ENSG00000280222.1	AL365209.1	0.381	0.089	2.72e-06	0.001103	280.298	253.49	TEC
ENSG00000163508.12	EOMES	-0.334	0.086	3.563e-06	0.001431	5.798	15.292	eomesodermin [Source:HGNC Symbol;Acc:HGNC:3372]
ENSG00000185942.11	NKAIN3	-0.398	0.089	4.294e-06	0.001703	182.76	364.934	sodium/potassium transporting ATPase interacting 3 [Source:HGNC Symbol;Acc:HGNC:26829]
ENSG00000132517.15	SLC52A1	0.401	0.089	4.776e-06	0.001864	111.077	64.394	solute carrier family 52 member 1 [Source:HGNC Symbol;Acc:HGNC:30225]
ENSG00000054148.17	PHPT1	0.306	0.067	5.363e-06	0.00206	1802.34	1405.78	phosphohistidine phosphatase 1 [Source:HGNC Symbol;Acc:HGNC:30033]
ENSG00000224877.4	NDUFAF8	0.239	0.052	5.488e-06	0.002068	550.853	463.065	NADH:ubiquinone oxidoreductase complex assembly factor 8 [Source:HGNC Symbol;Acc:HGNC:33551]
ENSG00000145649.8	GZMA	-0.336	0.077	6.368e-06	0.002369	6.051	19.529	granzyme A [Source:HGNC Symbol;Acc:HGNC:4708]
ENSG00000117154.12	IGSF21	0.375	0.089	6.569e-06	0.002399	702.173	495.385	immunoglobin superfamily member 21 [Source:HGNC Symbol;Acc:HGNC:28246]
ENSG00000196152.10	ZNF79	0.305	0.068	6.825e-06	0.002449	760.502	591.942	zinc finger protein 79 [Source:HGNC Symbol;Acc:HGNC:13153]
ENSG00000115129.14	TP53I3	0.352	0.078	6.966e-06	0.002455	1011.9	694.639	tumor protein p53 inducible protein 3 [Source:HGNC Symbol;Acc:HGNC:19373]
ENSG00000145632.15	PLK2	0.375	0.083	7.186e-06	0.00249	1356.17	808.824	polo like kinase 2 [Source:HGNC Symbol;Acc:HGNC:19699]
ENSG00000278948.1	AL031587.5	0.32	0.072	7.506e-06	0.002559	666.264	489.803	TEC
ENSG00000137441.8	FGFBP2	-0.399	0.089	8.067e-06	0.00271	22.353	42.923	fibroblast growth factor binding protein 2 [Source:HGNC Symbol;Acc:HGNC:29451]
ENSG00000274956.2	NKAIN3-IT1	-0.347	0.076	8.348e-06	0.00276	1025.51	1866.28	NKAIN3 intronic transcript [Source:HGNC Symbol;Acc:HGNC:48595]
ENSG00000246130.1	AC107959.2	0.331	0.079	1.027e-05	0.00337	7.173	2.874	novel transcript
ENSG00000065357.20	DGKA	0.255	0.058	1.074e-05	0.003414	1321.81	1045.62	diacylglycerol kinase alpha [Source:HGNC Symbol;Acc:HGNC:2849]
ENSG00000116717.13	GADD45A	0.372	0.085	1.069e-05	0.003414	1553.34	980.337	growth arrest and DNA damage inducible alpha [Source:HGNC Symbol;Acc:HGNC:4095]
ENSG00000080546.13	SESN1	0.366	0.084	1.095e-05	0.003428	1106.9	704.807	sestrin 1 [Source:HGNC Symbol;Acc:HGNC:21595]
ENSG00000017427.16	IGF1	-0.376	0.089	1.265e-05	0.003925	138.968	269.583	insulin like growth factor 1 [Source:HGNC Symbol;Acc:HGNC:5464]
ENSG00000196834.12	POTEI	0.373	0.088	1.377e-05	0.004221	301.775	182.873	POTE ankyrin domain family member I [Source:HGNC Symbol;Acc:HGNC:37093]
ENSG00000174307.6	PHLDA3	0.371	0.086	1.496e-05	0.004531	3199.7	1988.55	pleckstrin homology like domain family A member 3 [Source:HGNC Symbol;Acc:HGNC:8934]
ENSG00000277954.1	AC092376.2	-0.357	0.089	1.868e-05	0.005633	44.014	70.317	novel transcript, antisense to WWOX
ENSG00000272904.1	AL390726.2	0.363	0.088	1.941e-05	0.005777	170.868	93.77	novel transcript
ENSG00000128342.5	LIF	0.375	0.089	1.97e-05	0.005779	3382.32	1952.41	LIF interleukin 6 family cytokine [Source:HGNC Symbol;Acc:HGNC:6596]
ENSG00000180834.7	MAP6D1	0.331	0.078	2.409e-05	0.007029	399.095	273.897	MAP6 domain containing 1 [Source:HGNC Symbol;Acc:HGNC:25753]
ENSG00000286522.1	HIST1H3B	-0.302	0.086	2.552e-05	0.007362	602.53	1040.27	histone cluster 1 H3 family member b [Source:HGNC Symbol;Acc:HGNC:4776]
ENSG00000170835.14	CEL	0.365	0.089	2.605e-05	0.007414	134.799	89.431	carboxyl ester lipase [Source:HGNC Symbol;Acc:HGNC:1848]
ENSG00000196747.4	HIST1H2AI	-0.354	0.089	2.642e-05	0.007419	299.124	465.857	histone cluster 1 H2A family member i [Source:HGNC Symbol;Acc:HGNC:4725]
ENSG00000261537.1	AC027279.2	-0.337	0.084	2.822e-05	0.007837	21.213	28.791	novel transcript, sense intronic to WWOX
ENSG00000183087.15	GAS6	0.343	0.083	3.202e-05	0.008825	1154.3	798.76	growth arrest specific 6 [Source:HGNC Symbol;Acc:HGNC:4168]
ENSG00000284690.2	CD300H	0.272	0.077	3.294e-05	0.00897	8.675	3.314	CD300H molecule (gene/pseudogene) [Source:HGNC Symbol;Acc:HGNC:52292]
ENSG00000105372.7	RPS19	0.264	0.064	3.369e-05	0.009062	15645.8	12947.3	ribosomal protein S19 [Source:HGNC Symbol;Acc:HGNC:10402]
ENSG00000263727.1	AP001178.1	0.341	0.085	3.589e-05	0.009436	11.623	5.185	novel transcript
ENSG00000278828.1	HIST1H3H	-0.357	0.089	3.591e-05	0.009436	238.822	437.647	histone cluster 1 H3 family member h [Source:HGNC Symbol;Acc:HGNC:4775]
ENSG00000276410.3	HIST1H2BB	-0.272	0.078	3.665e-05	0.009515	88.563	225.123	histone cluster 1 H2B family member b [Source:HGNC Symbol;Acc:HGNC:4751]
ENSG00000254003.1	AC003991.2	-0.331	0.083	4.744e-05	0.01232	3.644	7.727	novel transcript
ENSG00000287080.1	HIST1H3C	-0.32	0.088	4.987e-05	0.01282	214.247	362.437	histone cluster 1 H3 family member c [Source:HGNC Symbol;Acc:HGNC:4768]
ENSG00000099985.4	OSM	0.353	0.088	5.134e-05	0.01289	520.255	313.633	oncostatin M [Source:HGNC Symbol;Acc:HGNC:8506]
ENSG00000186153.17	WWOX	-0.191	0.047	5.131e-05	0.01289	557.532	646.497	WW domain containing oxidoreductase [Source:HGNC Symbol;Acc:HGNC:12799]
ENSG00000177076.6	ACER2	0.344	0.087	5.26e-05	0.01291	269.081	175.486	alkaline ceramidase 2 [Source:HGNC Symbol;Acc:HGNC:23675]
ENSG00000197019.5	SERTAD1	0.258	0.064	5.26e-05	0.01291	849.327	679.467	SERTA domain containing 1 [Source:HGNC Symbol;Acc:HGNC:17932]
ENSG00000182912.6	TSPEAR-AS2	0.328	0.086	5.532e-05	0.01345	48.008	24.53	TSPEAR antisense RNA 2 [Source:HGNC Symbol;Acc:HGNC:16428]
ENSG00000125657.5	TNFSF9	0.343	0.088	6.279e-05	0.01469	103.702	65.949	TNF superfamily member 9 [Source:HGNC Symbol;Acc:HGNC:11939]
ENSG00000182853.12	VMO1	0.34	0.087	6.233e-05	0.01469	321.273	237.444	vitelline membrane outer layer 1 homolog [Source:HGNC Symbol;Acc:HGNC:30387]
ENSG00000196787.3	HIST1H2AG	-0.329	0.089	6.288e-05	0.01469	404.051	588.488	histone cluster 1 H2A family member g [Source:HGNC Symbol;Acc:HGNC:4737]
ENSG00000237512.6	UNC5B-AS1	0.297	0.078	6.096e-05	0.01469	8.144	2.828	UNC5B antisense RNA 1 [Source:HGNC Symbol;Acc:HGNC:45096]
ENSG00000273983.1	HIST1H3G	-0.285	0.085	6.409e-05	0.01482	168.943	288.85	histone cluster 1 H3 family member g [Source:HGNC Symbol;Acc:HGNC:4772]
ENSG00000249859.11	PVT1	0.297	0.075	6.748e-05	0.01547	2834.22	2093.12	Pvt1 oncogene [Source:HGNC Symbol;Acc:HGNC:9709]
ENSG00000108984.15	MAP2K6	-0.332	0.086	6.883e-05	0.01562	353.422	466.355	mitogen-activated protein kinase kinase 6 [Source:HGNC Symbol;Acc:HGNC:6846]
ENSG00000233695.2	GAS6-AS1	0.323	0.087	7.143e-05	0.01607	771.341	349.749	GAS6 antisense RNA 1 [Source:HGNC Symbol;Acc:HGNC:39826]
ENSG00000250337.7	PURPL	0.405	0.089	8.1e-05	0.01791	631.789	360.195	p53 upregulated regulator of p53 levels [Source:HGNC Symbol;Acc:HGNC:48995]
ENSG00000261222.3	AC064805.1	0.274	0.082	8.147e-05	0.01791	21.249	10.238	novel transcript
ENSG00000278588.1	HIST1H2BI	-0.322	0.089	8.167e-05	0.01791	143.248	200.039	histone cluster 1 H2B family member i [Source:HGNC Symbol;Acc:HGNC:4756]
ENSG00000119866.21	BCL11A	-0.333	0.087	8.583e-05	0.01868	339.593	484.347	BAF chromatin remodeling complex subunit BCL11A [Source:HGNC Symbol;Acc:HGNC:13221]
ENSG00000160593.18	JAML	-0.35	0.089	8.995e-05	0.01924	117.991	203.011	junction adhesion molecule like [Source:HGNC Symbol;Acc:HGNC:19084]
ENSG00000183206.17	POTEC	0.333	0.087	9.002e-05	0.01924	568.963	352.77	POTE ankyrin domain family member C [Source:HGNC Symbol;Acc:HGNC:33894]
ENSG00000179057.13	IGSF22	0.335	0.089	9.321e-05	0.01975	43.168	24.817	immunoglobulin superfamily member 22 [Source:HGNC Symbol;Acc:HGNC:26750]
ENSG00000152954.12	NRSN1	-0.338	0.089	0.0001009	0.02125	84.26	119.36	neurensin 1 [Source:HGNC Symbol;Acc:HGNC:17881]
ENSG00000224592.5	AL139158.2	0.313	0.083	0.0001034	0.0216	32.877	19.66	novel transcript
ENSG00000281903.2	LINC02246	-0.254	0.066	0.0001137	0.02362	83.61	101.648	long intergenic non-protein coding RNA 2246 [Source:HGNC Symbol;Acc:HGNC:53135]
ENSG00000124575.6	HIST1H1D	-0.316	0.084	0.0001151	0.02369	768.152	994.208	histone cluster 1 H1 family member d [Source:HGNC Symbol;Acc:HGNC:4717]
ENSG00000161544.10	CYGB	0.331	0.089	0.0001201	0.02409	222.254	132.869	cytoglobin [Source:HGNC Symbol;Acc:HGNC:16505]
ENSG00000188037.11	CLCN1	0.294	0.081	0.0001182	0.02409	10.09	4.746	chloride voltage-gated channel 1 [Source:HGNC Symbol;Acc:HGNC:2019]
ENSG00000276903.1	HIST1H2AL	-0.323	0.089	0.00012	0.02409	155.881	269.204	histone cluster 1 H2A family member l [Source:HGNC Symbol;Acc:HGNC:4730]
ENSG00000181036.14	FCRL6	-0.33	0.088	0.0001283	0.02556	6.645	10.241	Fc receptor like 6 [Source:HGNC Symbol;Acc:HGNC:31910]
ENSG00000225174.2	OSTM1-AS1	-0.315	0.086	0.0001408	0.02793	16.841	25.51	OSTM1 antisense RNA 1 [Source:HGNC Symbol;Acc:HGNC:43666]
ENSG00000121764.11	HCRTR1	0.33	0.088	0.000156	0.03061	34.615	17.321	hypocretin receptor 1 [Source:HGNC Symbol;Acc:HGNC:4848]
ENSG00000225345.3	SNX18P3	0.305	0.082	0.0001564	0.03061	747.415	537.852	sorting nexin 18 pseudogene 3 [Source:HGNC Symbol;Acc:HGNC:39611]
ENSG00000113328.19	CCNG1	0.298	0.079	0.0001578	0.03062	1898.39	1329.02	cyclin G1 [Source:HGNC Symbol;Acc:HGNC:1592]
ENSG00000100351.16	GRAP2	-0.283	0.079	0.0001603	0.03073	12.129	32.064	GRB2 related adaptor protein 2 [Source:HGNC Symbol;Acc:HGNC:4563]
ENSG00000258451.1	AL163636.1	0.318	0.089	0.000161	0.03073	51.749	49.979	novel transcript, antisense to RNASE4 and ANG
ENSG00000092067.5	CEBPE	0.325	0.088	0.0001729	0.03283	16.621	8.328	CCAAT enhancer binding protein epsilon [Source:HGNC Symbol;Acc:HGNC:1836]
ENSG00000147138.2	GPR174	-0.332	0.089	0.0001882	0.03557	27.447	65.675	G protein-coupled receptor 174 [Source:HGNC Symbol;Acc:HGNC:30245]
ENSG00000244509.4	APOBEC3C	0.286	0.078	0.0001994	0.03745	904.724	689.181	apolipoprotein B mRNA editing enzyme catalytic subunit 3C [Source:HGNC Symbol;Acc:HGNC:17353]
ENSG00000170345.10	FOS	0.274	0.074	0.0002028	0.03749	3262.7	2433.09	Fos proto-oncogene, AP-1 transcription factor subunit [Source:HGNC Symbol;Acc:HGNC:3796]
ENSG00000173846.13	PLK3	0.287	0.077	0.0002019	0.03749	1396.73	1071.23	polo like kinase 3 [Source:HGNC Symbol;Acc:HGNC:2154]
ENSG00000042445.14	RETSAT	0.179	0.048	0.0002051	0.03762	2456.44	2065.91	retinol saturase [Source:HGNC Symbol;Acc:HGNC:25991]
ENSG00000247157.7	LINC01252	-0.25	0.066	0.0002329	0.04264	140.208	172.721	long intergenic non-protein coding RNA 1252 [Source:HGNC Symbol;Acc:HGNC:27888]
ENSG00000183598.3	HIST2H3D	-0.32	0.089	0.0002532	0.04614	147.494	255.232	histone cluster 2 H3 family member d [Source:HGNC Symbol;Acc:HGNC:25311]
ENSG00000214102.7	WEE2	-0.307	0.086	0.0002651	0.04764	7.308	14.839	WEE1 homolog 2 [Source:HGNC Symbol;Acc:HGNC:19684]
ENSG00000233723.9	LINC01122	-0.317	0.087	0.0002642	0.04764	77.646	109.545	long intergenic non-protein coding RNA 1122 [Source:HGNC Symbol;Acc:HGNC:49267]
ENSG00000282988.2	AL031777.3	-0.31	0.089	0.0002693	0.04804	354.507	587.194	novel protein
