# Supplementary material for: RNA sequencing of glioblastoma tissue slice cultures reveals the effects of treatment at the transcriptional level
Source: FEBS Open Bio. 2021 Dec 29;12(2):480–93. doi: 10.1002/2211-5463.13353 (PMC8804611; doi:10.1002/2211-5463.13353)
Supplement: Supplementary file 9 — Table S5. Complete over‐representation analysis (ORA) by WikiPathways. [file FEB4-12-480-s002.xlsx]

## Sheet: WikiPathways
Supplementary Table S5: Over-Representation Analysis (ORA)
Significantly enriched pathways from the WikiPathways database (FDR < 0.05) Meaning of BgRatio, M/N and GeneRatio k/n in the table - M = size of the gene-set (e.g. number of genes in the Genotoxicity pathway). More precisely, the total number of genes (ENTREZ Gene IDs) from the universe found in this gene-set. - N = size of all unique genes in the collection of gene-sets (e.g. the WikiPathways co…
ID	Description	GeneRatio	BgRatio	P-value	Q-value	Adjusted p-value	Rich factor	Count	Gene symbols
WP1742	TP53 Network	5/51	19/6788	2.104e-07	4.393e-06	5.506e-06	0.263158	5	BAX/BBC3/GADD45A/CDKN1A/MDM2
WP4286	Genotoxicity pathway	15/51	63/6788	1.359e-19	1.702e-17	2.133e-17	0.238095	15	RRM2B/TP53I3/GADD45A/CDKN1A/TRIM22/DDB2/MDM2/PPM1D/PLK3/PHLDA3/AEN/SERTAD1/HIST1H2BM/HIST1H2BB/HIST1H2BI
WP3982	miRNA regulation of p53 pathway in prostate cancer	6/51	27/6788	3.488e-08	1.092e-06	1.369e-06	0.222222	6	BAX/BBC3/TNFRSF10B/DDB2/MDM2/ZMAT3
WP4553	FBXL10 enhancement of MAP/ERK signaling in diffuse large B-cell lymphoma	6/51	35/6788	1.828e-07	4.393e-06	5.506e-06	0.171429	6	HIST2H3D/HIST1H3J/HIST1H3G/HIST1H3H/HIST1H3B/HIST1H3C
WP4320	The effect of progerin on the involved genes in Hutchinson-Gilford Progeria Syndrome	6/51	37/6788	2.588e-07	4.631e-06	5.804e-06	0.162162	6	HIST2H3D/HIST1H3J/HIST1H3G/HIST1H3H/HIST1H3B/HIST1H3C
WP707	DNA Damage Response	9/51	68/6788	1.284e-09	5.363e-08	6.721e-08	0.132353	9	RRM2B/SESN1/BAX/BBC3/GADD45A/TNFRSF10B/CDKN1A/DDB2/MDM2
WP1530	miRNA Regulation of DNA Damage Response	10/51	79/6788	2.211e-10	1.385e-08	1.735e-08	0.126582	10	RRM2B/SESN1/BAX/BBC3/CCNG1/GADD45A/TNFRSF10B/CDKN1A/DDB2/MDM2
WP2369	Histone Modifications	7/51	67/6788	5.445e-07	8.526e-06	1.069e-05	0.104478	7	HIST2H3D/HIST1H3J/HIST1H3G/HIST1H4I/HIST1H3H/HIST1H3B/HIST1H3C
WP4685	Melanoma	6/51	68/6788	1.021e-05	0.0001421	0.0001781	0.0882353	6	BAX/GADD45A/CDKN1A/DDB2/MDM2/FOS
WP4216	Chromosomal and microsatellite instability in colorectal cancer	6/51	73/6788	1.543e-05	0.0001933	0.0002423	0.0821918	6	BAX/BBC3/GADD45A/CDKN1A/DDB2/FOS
WP4155	Endometrial cancer	5/51	63/6788	9.915e-05	0.001129	0.001415	0.0793651	5	BAX/GADD45A/CDKN1A/DDB2/FOS
WP254	Apoptosis	5/51	84/6788	0.0003868	0.003727	0.004671	0.0595238	5	IGF1/BAX/BBC3/TNFRSF10B/MDM2
WP1772	Apoptosis Modulation and Signaling	5/51	90/6788	0.0005323	0.004445	0.005571	0.0555556	5	BAX/BBC3/TNFRSF10B/FOS/TNFRSF10C
WP4262	Breast cancer pathway	6/51	154/6788	0.0009587	0.007506	0.009408	0.038961	6	IGF1/BAX/GADD45A/CDKN1A/DDB2/FOS
WP236	Adipogenesis	5/51	130/6788	0.002767	0.01925	0.02413	0.0384615	5	IGF1/OSM/GADD45A/CDKN1A/LIF
WP4666	Hepatitis B infection	5/51	152/6788	0.005404	0.03099	0.03885	0.0328947	5	BAX/MAP2K6/CDKN1A/DDB2/FOS
